# Supplementary material for: Species delimitation in the cyanolichen genus Rostania
Source: BMC Evol Biol. 2020 Sep 10;20:115. doi: 10.1186/s12862-020-01681-w (PMC7488055; doi:10.1186/s12862-020-01681-w)
Supplement: Supplementary file 1 — Additional file 1. Specimens and sequences utilized in this study including newly produced sequences (in bold), from reference [20] (21 sequences) and from reference [17] (1 sequence). Each specimen has a unique DNA extraction code. The analyses included four genes, mtSSU = small subunit of the mitochondrial rDNA, MCM7 = replication licensing factor mini-chromosome maintenance complex component 7, β-tub = β-tubulin gene. In addition, analysis of RPB2 included two parts of the gene - RPB2 5–7 = RPB2 protein-coding gene part 5–7 and RPB2 7–11 = RPB2 protein-coding gene part 7–11. [file 12862_2020_1681_MOESM1_ESM.xlsx]

## Sheet: Sheet1
Additional file 1.
Taxon	Extraction number	Country, province	Collector code	Herbarium number	Year	Habitat	mtSSU	b-tub	MCM7	RPB2 5-7	RPB2 7-11
Rostania ceranisca A	AL317	Sweden, Pite Lappmark	WestbergPL365	(S-F388747)	2017	silicate soil	MT705273	MT906296
Rostania ceranisca A	AL374	Norway, Finnmark	WestbergVAR054	(S-F278233)	2014	mosses	MT705274	MT906297		MT906194
Rostania ceranisca A	AL415	Greenland	Poelt,Ullrich	(GZU-82-89)	1982	soil	MT705275			MT906195
Rostania ceranisca A	AL521	Island	Kristinsson	(AMNH-LA26693)	2000	mosses	MT705276
Rostania ceranisca BC (?)	AL416	Greenland, Disco	Poelt,Ullrich	(GZU-P8-83)	1983	silicate soil	MT705277
Rostania ceranisca BC (B)	AL417	Austria, Steiermark	Wilfling	(GZU-43-98)	1993	mosses	MT705278	MT906298
Rostania ceranisca BC (B)	AL372	Sweden, Pite Lappmark	Westberg,Hedenäs15-212	(S-F277681)	2015	plant debris	MT705279	MT906299	MT906270	MT906196
Rostania ceranisca BC (B)	AL318	Sweden, Pite Lappmark	Westberg,HedenäsPL433	(UPS-L931677)	2017	on mosses, plant debris	MK445267	MK451942	MK451922	MT906197	MT906236
Rostania ceranisca BC (B)	AL368	Austria, Salzburg	WestbergHOCH020	(S-F262465)	2012	on ground	MK445268	MK451943	MK451923	MT906198	MT906237
Rostania ceranisca BC (C)	MWE93	Norway, Troms	Nordin5721	(UPS-L130978)	2003	mosses and plant debris	MK445280	MK451941		MT906199	MT906238
Rostania ceranisca BC (C)	AL376	Sweden, Pite Lappmark	Odelvik15-494	(S-F285415)	2015	mosses and plant debris	MT705280	MT906300			MT906239
Rostania ceranisca BC (C)	AL522	Island	Kristinsson	(AMNH-LA26608 )	2000	mosses	MT705281
Rostania ceranisca BC (C)	AL378	Russia, Komi	Pystina17122	(UPS-L656295)	2009	mosses	MT705282	MT906301
Rostania multipunctata	MWE121	Greece, Crete	Nordin3160	(UPS-L027750)	1993	Quercus	MT705283	MK451944	MT906271	MT906200	MT906240
Rostania multipunctata	AL427	Croatia, Dalmatien	Poelt7404	(GZU-2-93)	1969	Olea	MT705284
Rostania multipunctata	AL428	Greece, Korfu	Poelt8852	(GZU-2-93)	1970	Olea	MK445273	MK451945
Rostania multipunctata	AL385	Croatia, Rab	Nordin2803	(UPS-L76286)	1991	Quercus	MT705285		MT906272
Rostania multipunctata	AL380	Greece, Crete	Nordin3164	(UPS-L27751)	1993	Quercus	MT705286		MT906273	MT906201	MT906241
Rostania multipunctata	AL381	Portugal, Faro	Nordin5942	(UPS-L844666)	1973	Ceratonia siliqua	MT705287
Rostania occultata 1A	AL242	Sweden, Ångermanland	WestbergULR073	(UPS-L880093)	2017	dead, fallen Salix caprea	MT705288	MT906302	MT906274		MT906242
Rostania occultata 1A	AL243	Sweden, Ångermanland	WestbergULR008	(UPS-L880046)	2017	dead, fallen Salix caprea	MT705289	MT906303	MT906275	MT906202	MT906243
Rostania occultata 1A	AL265	Sweden, Jämtland	Westberg	(S-F283206)	2012	Sorbus aucuparia	MT705290	MT906304	MT906276	MT906203
Rostania occultata 1A	AL484	Norway, Nordland	Tønsberg43253	(BG-L97901)	2013	Salix caprea	MT705291	MT906305
Rostania occultata 1A	AL268	Sweden, Jämtland	JonssonFU6541	(S-F388719)	2017	Sorbus aucuparia	MT705292	MT906306	MT906277		MT906244
Rostania occultata 1A	AL305	Sweden, Jämtland	Kosuthova170	(S-F388770)	2017	Sorbus aucuparia	MT705293	MT906307		MT906204	MT906245
Rostania occultata 1A	AL377	Sweden, Dalarna	Hermansson19593	(UPS-L767676)	2015	Sorbus aucuparia	MT705294	MT906308		MT906205
Rostania occultata 1A	AL409	USA, Alaska	Tønsberg45685	(BG-L101159)	2015	Alnus cf glutinosa	MT705295	MT906309	MT906278	MT906206	MT906246
Rostania occultata 1B	AL266	Sweden, Lule Lappmark	Nordin7094	(UPS-L520806)	2010	Salix caprea	MT705296	MT906310	MT906279	MT906207	MT906247
Rostania occultata 1B	AL302	Sweden, Jämtland	Kosuthova173	(S-F388769)	2017	Salix caprea	MT705297	MT906311		MT906208	MT906248
Rostania occultata 1B	AL490	Norway, Nordland	Tønsberg43237	(BG-L97889)	2013	Sorbus aucuparia	MT705298	MT906312		MT906209
Rostania occultata 1B	AL504	Sweden, Jämtland	WestbergUCDLR055	(UPS-L931233)	2018	Salix caprea	MT705299	MT906313		MT906210	MT906249
Rostania occultata 1B	AL483	Norway, Nordland	Tønsberg43247	(BG-L97895)	2013	Sorbus aucuparia	MT705300	MT906314
Rostania occultata 1B	AL503	Russia, Komi	Hermansson15468	(UPS-L933975)	2007	Salix caprea	MT705301	MT906315
Rostania occultata 1B	AL491	Norway, Nordland	Tønsberg44463	(BG-L100120)	2014	Salix caprea	MT705302	MT906316		MT906211
Rostania occultata 1	AL309	Sweden, Hälsingland	Kosuthova117	(S-F388771)	2017	Salix caprea	MT705303				MT906250
Rostania occultata 1	AL263	Sweden, Härjedalen	Odelvik04811	(S-F57382)	2004	Betula pubescens	MT705304	MT906317			MT906251
Rostania occultata 2A	AL244	Sweden, Uppland	Westberg,Ekman,Zamora	(UPS-L834451)	2017	Populus tremula	MK445257	MT906318	MK451926	MT906212
Rostania occultata 2A	AL256	Sweden, Dalarna	Westberg	(S-F304739)	2012	Salix caprea	MK445259	MT906319	MK451925	MT906213	MT906252
Rostania occultata 2A	AL270	Sweden, Jämtland	JonssonFU6545	(S-F388734)	2017	Salix caprea	MT705305	MT906320	MT906280	MT906214	MT906253
Rostania occultata 2A	AL316	Sweden, Pite Lappmark	WestbergPL035	(S-F388749)	2017	Sorbus aucuparia	MT705306	MT906321	MT906281	MT906215
Rostania occultata 2A	AL308	Sweden, Hälsingland	Kosuthova103	(S-F388772)	2017	Populus tremula	MT705307	MT906322	MT906282	MT906216	MT906254
Rostania occultata 2A	AL480	Sweden, Värmland	Berglund37	(S-F388782)	2017	Populus tremula	MT705308	MT906323		MT906217	MT906255
Rostania occultata 2A	AL481	Scotland	Coppins25250	(S-F321109)	2017	Acer campestris	MT705309	MT906324	MT906283	MT906218	MT906256
Rostania occultata 2A	AL465	Sweden, Pite Lappmark	Odelvik17-616	(S-F317273)	2017	Sorbus aucuparia	MT705310			MT906219
Rostania occultata 2A	AL507	Sweden, Härjedalen	WestbergHH032	(UPS-L929096)	2018	Populus tremula	MT705311		MT906284	MT906220	MT906257
Rostania occultata 2A	AL506	Sweden, Härjedalen	WestbergHH053	(UPS-L929106)	2018	Sorbus aucuparia	MT705312		MT906285	MT906221
Rostania occultata 2A	AL510	Sweden, Pite Lappmark	WestbergPL021	(UPS-L876859)	2017	Sorbus aucuparia	MT705313			MT906222	MT906258
Rostania occultata 2A	AL485	Slovenia		(GZU-56-2003)	1997	Acer pseudoplatanus	MT705314
Rostania occultata 2B	AL315	Sweden, Pite Lappmark	Westberg,HedenäsPL467	(UPS-L931673)	2017	Populus tremula	MK445266	MK451946	MK451924	MT906223	MT906259
Rostania occultata 3	AL257	Sweden, Uppland	Knutsson	(UPS-L689811)	2014	Populus tremula	MT705315	MT906325	MT906286	MT906224	MT906260
Rostania occultata 3	AL300	Sweden, Jämtland	Kosuthova174	(S-F332481)	2017	Populus tremula	MK445265	MK451949	MK451928	MT906225	MT906261
Rostania occultata 3	AL304	Sweden, Jämtland	Kosuthova137	(S-F388773)	2017	Populus tremula	MT705316	MT906326	MT906287	MT906226
Rostania occultata 3	AL261	Sweden, Gästrikland	Odelvik01269	(S-L42490)	2001	Populus tremula	MK445260	MK451948	MK451927	MT906227	MT906262
Rostania occultata 4	AL262	Sweden, Värmland	Odelvik10528	(S-F178903)	2010	Malus domestica	MT705317	MT906327	MT906288	MT906228	MT906263
Rostania occultata 4	AL367	Sweden, Uppland	Ekman,Westberg352	(UPS-L872297)	2016	Populus tremula	MT705318	MT906328	MT906289	MT906229	MT906264
Rostania occultata 4	AL528	Bosnia and Herzegovina	Bilovitz3819	(GZU-58-2012)	2008	Salix fragilis	MT705319	MT906329	MT906290	MT906230
Rostania occultata 5	AL264	Greece, Crete	Llop506060303	(S-F233720)	2005	Platanus orientalis	MT705320	MK451947	MT906291	MT906231	MT906265
Rostania occultata 6A	AL294	Sweden, Småland	Isaksson	(S-F388790)	2017	Fraxinus excelsior	MT705321	MT906330	MT906292	MT906232	MT906266
Rostania occultata 6A	AL508	Sweden, Skåne	Hultengren2365	(UPS-L704977)	2008	Sambucus nigra	MT705322	MT906331		MT906233	MT906267
Rostania occultata 6A	AL487	Swiss, Bern	Hafellner77470	(GZU-39-2011)	2006	Fraxinus excelsior	MT705323		MT906293
Rostania occultata 6A	AL488	Austria, Steiermark	Poelt	(GZU-1-93)	1993	Fraxinus excelsior	MT705324
Rostania occultata 6A	AL502	Spain, Asturias	Westberg	(UPS-L933974)	2018	Fraxinus excelsior	MT705325		MT906294	MT906234	MT906268
Rostania occultata 6B	MWE87	Sweden, Södermanland	Nordin5407	(UPS-L120396)	2002	Fraxinus excelsior	JX992931	MT906332	MT906295	MT906235	MT906269

## Sheet: Sheet2
b-tub
AL317
AL374
AL417
AL372
MK451942
MK451943
MK451941
AL376
AL378
MK451944
MK451945
AL242
AL243
AL265
AL484
AL268
AL305
AL377
AL409
AL266
AL302
AL490
AL504
AL483
AL503
AL491
AL263
AL244B
AL256
AL270
AL316
AL308
AL480
AL481
MK451946
AL257
MK451949
AL304
MK451948
AL262
AL367
AL528
MK451947
AL294
AL508
MWE87
