# Supplementary material for: Species delimitation in the cyanolichen genus Rostania
Source: BMC Evol Biol. 2020 Sep 10;20:115. doi: 10.1186/s12862-020-01681-w (PMC7488055; doi:10.1186/s12862-020-01681-w)
Supplement: Supplementary file 3 — Additional file 3. A-D Results of 16 species delimitation analyses (× 2 runs) with BPP with (A10) and without (A11) guide tree, with 8 or 13 as the maximum number of species and under four prior combinations of theta and tau. In addition, with two prior combinations of theta and tau, the sensitivity of the results to additional analysis assumptions and algorithms settings were evaluated. Values in cells are posterior probabilities. [file 12862_2020_1681_MOESM3_ESM.xlsx]

## Sheet: 8spA10
Additional file 3.A.	tau0.1theta0.1	tau0.1theta0.1	Alg0	Alg0	Dip	Dip	EstThe	EstThe	Nuc	Nuc	Pri0	Pri0	tau0.1theta0.01	tau0.1theta0.01	tau0.01theta0.1	tau0.01theta0.1	tau0.01theta0.01	tau0.01theta0.01	Alg0	Alg0	Dip	Dip	EstThe	EstThe	Nuc	Nuc	Pri0	Pri0
Parameter settings
Run	run1	run2	run1	run2	run1	run2	run1	run2	run1	run2	run1	run2	run1	run2	run1	run2	run1	run2	run1	run2	run1	run2	run1	run2	run1	run2	run1	run2
Theta	0.1	0.1	0.1	0.1	0.1	0.1	0.1	0.1	0.1	0.1	0.1	0.1	0.01	0.01	0.1	0.1	0.01	0.01	0.01	0.01	0.01	0.01	0.01	0.01	0.01	0.01	0.01	0.01
Tau	0.1	0.1	0.1	0.1	0.1	0.1	0.1	0.1	0.1	0.1	0.1	0.1	0.1	0.1	0.01	0.01	0.01	0.01	0.01	0.01	0.01	0.01	0.01	0.01	0.01	0.01	0.01	0.01
Treeprior	1	1	1	1	1	1	1	1	1	1	0	0	1	1	1	1	1	1	1	1	1	1	1	1	1	1	0	0
Algorithm	1	1	0	0	1	1	1	1	1	1	1	1	1	1	1	1	1	1	0	0	1	1	1	1	1	1	1	1
Ploidy	Hap	Hap	Hap	Hap	Dip	Dip	Hap	Hap	Hap	Hap	Hap	Hap	Hap	Hap	Hap	Hap	Hap	Hap	Hap	Hap	Dip	Dip	Hap	Hap	Hap	Hap	Hap	Hap
Theta estimated	No	No	No	No	No	No	Yes	Yes	No	No	No	No	No	No	No	No	No	No	No	No	No	No	Yes	Yes	No	No	No	No
Mitochondrial gene included	Yes	Yes	Yes	Yes	Yes	Yes	Yes	Yes	No	No	Yes	Yes	Yes	Yes	Yes	Yes	Yes	Yes	Yes	Yes	Yes	Yes	Yes	Yes	No	No	Yes	Yes
Support for species model
8 species ((occ1,cer),((occ2,(occ3,mul)),(occ4,(occ 5,occ6)))	0.99679	0.99694	0.99689	0.99746	1	1	0.99772	0.99723	0.9962	0.99745	0.99854	0.99895	0.99996	0.99999	0.99762	0.99791	0.99994	0.99997	0.99998	0.99998	1	1	0.99992	0.99997	0.99996	0.99997	0.99998	1
7 species ((occ1,cer),((occ2,(occ3,mul)),(occ4,occ 5+6))	0.00321	0.00306	0.00311	0.00254	0	0	0.00228	0.00277	0.003	0.00195	0.00146	0.00105	4e-05	3e-05	0.00238	0.00209	6e-05	3e-05	2e-05	2e-05	0	0	8e-05	3e-05	4e-05	3e-05	2e-05	1
Species split support
R. occultata1-R. ceranisca	1	1	1	1	1	1	1	1	1	1	1	1	1	1	1	1	1	1	1	1	1	1	1	1	1	1	1	1
R. occultata3-R. multipunctata	1	1	1	1	1	1	1	1	0.9992	0.9994	1	1	1	1	1	1	1	1	1	1	1	1	1	1	1	1	1	1
R. occultata2-(R. occultata3+multipunctata)	1	1	1	1	1	1	1	1	1	1	1	1	1	1	1	1	1	1	1	1	1	1	1	1	1	1	1	1
R. occultata5-R. occultata6	0.996789	0.99694	0.997	0.9975	1	1	0.99772	0.99723	0.99699	0.99805	0.99854	0.99895	0.99996	0.99997	0.99762	0.99791	0.99994	0.99997	0.99998	0.99998	1	1	0.99992	0.99997	0.99996	0.99997	0.99998	1
R. occultata4-(R. occultata5+6)	1	1	1	1	1	1	1	1	1	1	1	1	1	1	1	1	1	1	1	1	1	1	1	1	1	1	1	1
(R. occultata2+3+multipunctata)-(R. occultata4+5+6)	1	1	1	1	1	1	1	1	1	1	1	1	1	1	1	1	1	1	1	1	1	1	1	1	1	1	1	1
(R. occultata1+ceranisca)-(R. occultata2+3+4+5+6+multipunctata)	1	1	1	1	1	1	1	1	1	1	1	1	1	1	1	1	1	1	1	1	1	1	1	1	1	1	1	1

## Sheet: 8spA11
Additional file 3.B.	tau0.1theta0.1	tau0.1theta0.1	Alg0	Alg0	Dip	Dip	EstThe	EstThe	Nuc	Nuc	Pri0	Pri0	Pri2	Pri2	Pri3	Pri3	tau0.1theta0.01	tau0.1theta0.01	tau0.01theta0.1	tau0.01theta0.1	tau0.01theta0.01	tau0.01theta0.01	Alg0	Alg0	Dip	Dip	EstThe	EstThe	Nuc	Nuc	Pri0	Pri0	Pri2	Pri2	Pri3	Pri3
Parameter settings
Run	run1	run2	run1	run2	run1	run2	run1	run2	run1	run2	run1	run2	run1	run2	run1	run2	run1	run2	run1	run2	run1	run2	run1	run2	run1	run2	run1	run2	run1	run2	run1	run2	run1	run2	run1	run2
Theta	0.1	0.1	0.1	0.1	0.1	0.1	0.1	0.1	0.1	0.1	0.1	0.1	0.1	0.1	0.1	0.1	0.01	0.01	0.1	0.1	0.01	0.01	0.01	0.01	0.01	0.01	0.01	0.01	0.01	0.01	0.01	0.01	0.01	0.01	0.01	0.01
Tau	0.1	0.1	0.1	0.1	0.1	0.1	0.1	0.1	0.1	0.1	0.1	0.1	0.1	0.1	0.1	0.1	0.1	0.1	0.01	0.01	0.01	0.01	0.01	0.01	0.01	0.01	0.01	0.01	0.01	0.01	0.01	0.01	0.01	0.01	0.01	0.01
Treeprior	1	1	1	1	1	1	1	1	1	1	0	0	2	2	3	3	1	1	1	1	1	1	1	1	1	1	1	1	1	1	0	0	2	2	3	3
Algorithm	1	1	0	0	1	1	1	1	1	1	1	1	1	1	1	1	1	1	1	1	1	1	0	0	1	1	1	1	1	1	1	1	1	1	1	1
Ploidy	Hap	Hap	Hap	Hap	Dip	Dip	Hap	Hap	Hap	Hap	Hap	Hap	Hap	Hap	Hap	Hap	Hap	Hap	Hap	Hap	Hap	Hap	Hap	Hap	Dip	Dip	Hap	Hap	Hap	Hap	Hap	Hap	Hap	Hap	Hap	Hap
Theta estimated	No	No	No	No	No	No	Yes	Yes	No	No	No	No	No	No	No	No	No	No	No	No	No	No	No	No	No	No	Yes	Yes	No	No	No	No	No	No	No	No
Mitochondrial gene included	Yes	Yes	Yes	Yes	Yes	Yes	Yes	Yes	No	No	Yes	Yes	Yes	Yes	Yes	Yes	Yes	Yes	Yes	Yes	Yes	Yes	Yes	Yes	Yes	Yes	Yes	Yes	No	No	Yes	Yes	Yes	Yes	Yes	Yes
Support for number of species
8 species	0.99766	0.99756	0.99705	0.99707	1	1	0.99711	0.99713	0.99682	0.99682	0.99873	0.99906	0.99913	0.9988	0.99847	0.99893	0.99998	0.99999	0.99797	0.99806	0.99991	1	1	1	1	1	0.99997	0.99993	0.99997	0.99997	0.99997	0.99998	0.99998	1	1	1
7 species	0.00234	0.00244	0.00224	0.00293	0	0	0.00289	0.00287	0.00435	0.00318	0.00127	0.00094	0.00087	0.0012	0.00153	0.00107	2e-05	1e-05	0.00203	0.00194	9e-05	0	0	0	0	0	3e-05	7e-05	3e-05	3e-05	3e-05	2e-05	2e-05	0	0	0
Support for species model
8 species (((occ4,(occ5,occ6)),(occ2,(occ3,mul))),(occ1,cer))	0.42937	0.45205	0.44752	0.46084	0.60893	0.62161	0.43023	0.43242	0.08404	0.09094	0.45592	0.46653	0.45392	0.45037	0.42717	0.42552	0.52743	0.54408	0.42813	0.42156	0.54312	0.51775	0.54376	0.51435	0.66637	0.659	0.52818	0.5277	0.26402	0.26997	0.53643	0.53984	0.53499	0.53497	0.53283	0.53385
8 species (((occ4,(occ5,occ6)),(occ3,(occ2,mul))),(occ1,cer))	0.1806	0.17485	0.182	0.18453	0.13247	0.13435	0.20129	0.19296	0.11388	0.11455	0.19647	0.18965	0.18164	0.19318	0.19514	0.19841	0.20208	0.19524	0.18815	0.17891	0.18677	0.21482	0.19097	0.2004	0.12099	0.12834	0.19677	0.20088	0.1592	0.15664	0.19201	0.19904	0.2056	0.19928	0.20041	0.19313
8 species (((occ4,(occ5,occ6)),(mul,(occ2,occ3))),(occ1,cer))	0.19132	0.1863	0.19841	0.18964	0.15169	0.15527	0.19202	0.18415	0.15018	0.13876	0.20517	0.2029	0.20908	0.20433	0.19539	0.19705	0.24873	0.24024	0.20127	0.19076	0.24223	0.24012	0.24726	0.2664	0.1736	0.20351	0.25388	0.23909	0.1424	0.13249	0.2467	0.23532	0.24313	0.24347	0.24481	0.24556
7 species (((occ4,occ5+6),(occ2,(occ3,mul))),(occ1,cer))	0.0011	0.00133	0.00097	0.00163	0	0	0.00147	0.00121	0.00085	0.00042	0.00061	0.00057	0.00057	0.00064	0.00076	0.00064	0	0	0.00101	0.00091	7e-05	0	0	0	0	0	0	0	0	0	2e-05	0	0	0	0	0
Support for species
R. occultata1	1	1	1	1	1	1	1	1	1	1	1	1	1	1	1	1	1	1	1	1	1	1	1	1	1	1	1	1	1	1	1	1	1	1	1	1
R. ceranisca	1	1	1	1	1	1	1	1	1	1	1	1	1	1	1	1	1	1	1	1	1	1	1	1	1	1	1	1	1	1	1	1	1	1	1	1
R. occultata2	1	1	1	1	1	1	1	1	1	1	1	1	1	1	1	1	1	1	1	1	1	1	1	1	1	1	1	1	1	1	1	1	1	1	1	1
R. occultata3	1	1	1	1	1	1	1	1	0.99995	0.99985	1	1	1	1	1	1	1	1	0.99998	1	1	1	1	1	1	1	1	1	1	1	1	1	1	1	1	1
R. occultata4	0.99976	0.99994	1	0.99991	1	1	0.99981	0.99966	0.9978	0.99856	0.99996	0.99996	0.9999	0.99998	0.99976	0.99998	1	1	0.99999	0.99993	1	1	1	1	1	1	1	1	0.99999	1	1	1	1	1	1	1
R. multipunctata	1	1	1	1	1	1	1	1	0.99925	0.99965	1	1	1	1	1	1	1	1	0.99998	1	1	1	1	1	1	1	1	1	1	1	1	1	1	1	1	1
R. occultata5	0.99766	0.99756	0.99776	0.99707	1	1	0.99711	0.99713	0.99637	0.99703	0.99873	0.99906	0.99913	0.9988	0.99847	0.99893	0.99998	0.99999	0.99799	0.99806	0.99991	1	1	1	1	1	0.99997	0.99993	0.99997	0.99997	0.99997	0.99998	0.99998	1	1	1
R. occultata6	0.9979	0.99776	0.997	0.99716	1	1	0.9973	0.99747	0.99793	0.99855	0.99877	0.9991	0.99923	0.99882	0.99871	0.99895	0.99998	0.99999	0.998	0.99813	0.99991	1	1	1	1	1	0.99997	0.99993	0.99998	0.99997	0.99997	0.99998	0.99998	1	1	1

## Sheet: 13spA10
Additional file 3.C.	tau0.1theta0.1	tau0.1theta0.1	Alg0	Alg0	Dip	Dip	EstThe	EstThe	Nuc	Nuc	Pri0	Pri0	tau0.1theta0.01	tau0.1theta0.01	tau0.01theta0.1	tau0.01theta0.1	tau0.01theta0.01	tau0.01theta0.01	Alg0	Alg0	Dip	Dip	EstThe	EstThe	Nuc	Nuc	Pri0	Pri0
Parameter settings
Run	run1	run2	run1	run2	run1	run2	run1	run2	run1	run2	run1	run2	run1	run2	run1	run2	run1	run2	run1	run2	run1	run2	run1	run2	run1	run2	run1	run2
Theta	0.1	0.1	0.1	0.1	0.1	0.1	0.1	0.1	0.1	0.1	0.1	0.1	0.01	0.01	0.1	0.1	0.01	0.01	0.01	0.01	0.01	0.01	0.01	0.01	0.01	0.01	0.01	0.01
Tau	0.1	0.1	0.1	0.1	0.1	0.1	0.1	0.1	0.1	0.1	0.1	0.1	0.1	0.1	0.01	0.01	0.01	0.01	0.01	0.01	0.01	0.01	0.01	0.01	0.01	0.01	0.01	0.01
Treeprior	1	1	1	1	1	1	1	1	1	1	0	0	1	1	1	1	1	1	1	1	1	1	1	1	1	1	0	0
Algorithm	1	1	0	0	1	1	1	1	1	1	1	1	1	1	1	1	1	1	0	0	1	1	1	1	1	1	1	1
Ploidy	Hap	Hap	Hap	Hap	Dip	Dip	Hap	Hap	Hap	Hap	Hap	Hap	Hap	Hap	Hap	Hap	Hap	Hap	Hap	Hap	Dip	Dip	Hap	Hap	Hap	Hap	Hap	Hap
Theta estimated	No	No	No	No	No	No	Yes	Yes	No	No	No	No	No	No	No	No	No	No	No	No	No	No	Yes	Yes	No	No	No	No
Mitochondrial gene included	Yes	Yes	Yes	Yes	Yes	Yes	Yes	Yes	No	No	Yes	Yes	Yes	Yes	Yes	Yes	Yes	Yes	Yes	Yes	Yes	Yes	Yes	Yes	No	No	Yes	Yes
Support for species model
13 species (((occ1A,occ1B),(cerA,(cerB,cerC))),((occ3,(mul,(occ2B,occ2A))),(occ4,(occ5,(occ6A,occ6B)))))	0.0003	0.00017										0.01188	0.52795	0.67124	0.00024	0.00028	0.7079	0.62015	0.56949	0.62557	0.99999	1	0.62086	0.6607	0.78507	0.78228	0.9347	0.94475
12 species (((occ1A,occ1B),(cerA,(cerB,cerC))),((occ3,(mul,(occ2B, occ2A))),(occ4,(occ5,(occ6A+B)))))					0.01514	0.00855						0.00933	0.01239	0.01749			0.01886	0.01671	0.01562				0.01616	0.01655
12 species (((occ1A+B),(cerA,(cerB,cerC))),((occ3,(mul,(occ2B,occ2A))),(occ4,(occ5,(occ6A,occ6B)))))	0.1099	0.09828	0.09545	0.09917	0.1705	0.18006	0.09808	0.0933	0.17686	0.17241	0.34125	0.32639		0.30144	0.0986	0.11048	0.26532	0.35217	0.40257	0.34751			0.35307	0.31354	0.15529	0.1587	0.05641	0.04707
11 species (((occ1A+B),(cerA,(cerB,cerC))),((occ3,(mul,(occ2B,occ2A))),(occ4,(occ5,(occ6A+B)))))	0.29057	0.25873	0.26382	0.26639	0.75235	0.76209	0.26848	0.271	0.42838	0.42579	0.32588	0.32081	0.01249	0.00851	0.27082	0.287	0.00703	0.00985	0.01154
11 species (((occ1A+B),(cerA,(cerB+C))),((occ3,(mul,(occ2A,occ2B))),(occ4,(occ5,(occ6A,occ6B)))))	0.14348	0.14826	0.14281	0.14346	0.00937	0.00879	0.14221	0.1435	0.07669	0.07773	0.14258	0.14305	0.44612	0.00061	0.14586	0.14301	0.0002	0.00035
10 species (((occ1A+B),(cerA,(cerB+C))),((occ3,(mul,(occ2A+B))),(occ4,(occ5,(occ6A,occ6B)))))															0.0016	0.00136
10 species (((occ1A+B),(cerA,(cerB,cerC))),((occ3,(mul,(occ2B, occ2A))),(occ4,(occ5,6A+B))))							0.00898								0.00868	0.00938
10 species (((occ1A+B),(cerA+B+C))),((occ3,(mul,(occ2B, occ2A))),(occ4,(occ5,(occ6A,occ6B)))))									0.0117	0.01275						0.00568
10 species (((occ1A+B),(cerA,(cerB+C))),((occ3,(mul,(occ2A,occ2B))),(occ4,(occ5,(occ6A+B)))))	0.39247	0.42643	0.42531	0.42166	0.04766	0.03855	0.42234	0.42272	0.18776	0.19267	0.15724	0.16608	2e-05	3e-05	0.4182	0.39983	0	3e-05
9 species (((occ1A+B),(cerA+B+C))),((occ3,(mul,(occ2A,occ2B))),(occ4,(occ5,(occ6A+B)))))	0.01744	0.02133	0.02466	0.02298			0.0231	0.02248	0.03185	0.03416						0.01688
9 species (((occ1A+B),(cerA,(cerB+C))),((occ3,(mul,(occ2B, occ2A))),(occ4,(occ5,6A+B))))			0.01444	0.01493			0.01544	0.01627							0.01509	0.01383
9 species (((occ1A+B),(cerA,(cerB+C))),((occ3,(mul,(occ2A+B))),(occ4,(occ5,(occ6A+B)))))									0.01414	0.01376						0.00413
8 species (((occ1A+B),(cerA+B+C))),((occ3,(mul,(occ2B, occ2A))),(occ4,(occ5,6A+B))))																0.00065
8 species (((occ1A+B),(cerA,(cerB+C))),((occ3,(mul,(occ2A+B))),(occ4,(occ5,6A+B))))																0.00031
Species split support
R.occultata1A-R.occultata1B	0.003965	0.00182	0.00327	0.00187	0.02001	0.01036	0.001875	0.001885	0.00458	0.004355	0.020285	0.03156	0.54108	0.6894	0.00242	0.002475	0.72743	0.637595	0.58557	0.64285	0.99999	1	0.63763	0.67789	0.835885	0.83148	0.943165	0.95249
R.occultata1-R.ceranisca	1	1	1	1	1	1	1	1	1	1	1	1	1	1	1	1	1	1	1	1	1	1	1	1	1	1	1	1
R.ceraniscaB-R.ceraniscaC	0.41642	0.37111	0.37414	0.37974	0.94096	0.952605	0.380705	0.37806	0.661575	0.65301	0.687795	0.673955	0.998985	0.99872	0.383175	0.412545	0.999145	0.998905	0.99924	0.99901	1	1	0.99915	0.99931	0.99909	0.99923	0.99975	0.999885
R.ceraniscaA-(R.ceraniscaB+C)	0.97576	0.97088	0.966885	0.96811	1	1	0.96879	0.96944	0.95174	0.948375	0.996765	0.996875	1	1	0.97074	0.97646	1	1	1	1	1	1	1	1	1	1	1	1
R.occultata2A-R.occultata2B	0.988915	0.98884	0.986385	0.987995	0.999965	0.99997	0.988195	0.987945	0.930595	0.933835	0.99554	0.99544	1	1	0.988355	0.98916	1	1	0.999995	1	1	1	1	1	0.9999	0.999885	1	1
R.multipunctata-(R.occultata2A+B)	1	1	1	1	1	1	1	1	1	1	1	1	1	1	1	1	1	1	1	1	1	1	1	1	1	1	1	1
(R.occultata3-(R.multipunctata+R.occultata2A+B)	1	1	1	1	1	1	1	1	1	1	1	1	1	1	1	1	1	1	1	1	1	1	1	1	1	1	1	1
R.occultata5-(R.occultata6A+B)	0.97443	0.971995	0.9755	0.97467	0.999925	0.99989	0.9745	0.973815	0.986165	0.98488	0.99471	0.995365	0.99997	0.999965	0.974925	0.975645	0.99997	0.999965	0.999995	0.999935	1	1	0.99999	0.999865	0.99996	0.99992	1	0.999995
R.occultata6A-R.occultata6B	0.26351	0.256275	0.24951	0.25372	0.18291	0.190625	0.25056	0.24775	0.286785	0.28213	0.497875	0.49024	0.975065	0.973885	0.254485	0.2624	0.97403	0.97337	0.972815	0.97405	1	1	0.974745	0.974925	0.941325	0.94184	0.99136	0.99194
R.occultata4-(R. occultata5+6A+B)	1	1	1	1	1	1	1	1	1	1	1	1	1	1	1	1	1	1	1	1	1	1	1	1	1	1	1	1
(R.occultata2A+B+3+R.multipunctata)-(R.occultata4+5+6A+B)	1	1	1	1	1	1	1	1	1	1	1	1	1	1	1	1	1	1	1	1	1	1	1	1	1	1	1	1
(R.occultata1-R.ceranisca)-(R.occultata2A+B+3+4+5+6A+B+R.multipunctata)	1	1	1	1	1	1	1	1	1	1	1	1	1	1	1	1	1	1	1	1	1	1	1	1	1	1	1	1

## Sheet: 13spA11
Additional file 3.D.	tau0.1theta0.1	tau0.1theta0.1	Alg0	Alg0	Dip	Dip	EstThe	EstThe	Nuc	Nuc	Pri0	Pri0	Pri2	Pri2	Pri3	Pri3	tau0.1theta0.01	tau0.1theta0.01	tau0.01theta0.1	tau0.01theta0.1	tau0.01theta0.01	tau0.01theta0.01	Alg0	Alg0	Dip	Dip	EstThe	EstThe	Nuc	Nuc	Pri0	Pri0	Pri2	Pri2	Pri3	Pri3
Parameter settings
Run	run1	run2	run1	run2	run1	run2	run1	run2	run1	run2	run1	run2	run1	run2	run1	run2	run1	run2	run1	run2	run1	run2	run1	run2	run1	run2	run1	run2	run1	run2	run1	run2	run1	run2	run1	run2
Theta	0.1	0.1	0.1	0.1	0.1	0.1	0.1	0.1	0.1	0.1	0.1	0.1	0.1	0.1	0.1	0.1	0.01	0.01	0.1	0.1	0.01	0.01	0.01	0.01	0.01	0.01	0.01	0.01	0.01	0.01	0.01	0.01	0.01	0.01	0.01	0.01
Tau	0.1	0.1	0.1	0.1	0.1	0.1	0.1	0.1	0.1	0.1	0.1	0.1	0.1	0.1	0.1	0.1	0.1	0.1	0.01	0.01	0.01	0.01	0.01	0.01	0.01	0.01	0.01	0.01	0.01	0.01	0.01	0.01	0.01	0.01	0.01	0.01
Treeprior	1	1	1	1	1	1	1	1	1	1	0	0	2	2	3	3	1	1	1	1	1	1	1	1	1	1	1	1	1	1	0	0	2	2	3	3
Algorithm	1	1	0	0	1	1	1	1	1	1	1	1	1	1	1	1	1	1	1	1	1	1	0	0	1	1	1	1	1	1	1	1	1	1	1	1
Ploidy	Hap	Hap	Hap	Hap	Dip	Dip	Hap	Hap	Hap	Hap	Hap	Hap	Hap	Hap	Hap	Hap	Hap	Hap	Hap	Hap	Hap	Hap	Hap	Hap	Dip	Dip	Hap	Hap	Hap	Hap	Hap	Hap	Hap	Hap	Hap	Hap
Theta estimated	No	No	No	No	No	No	Yes	Yes	No	No	No	No	No	No	No	No	No	No	No	No	No	No	No	No	No	No	Yes	Yes	No	No	No	No	No	No	No	No
Mitochondrial gene included	Yes	Yes	Yes	Yes	Yes	Yes	Yes	Yes	No	No	Yes	Yes	Yes	Yes	Yes	Yes	Yes	Yes	Yes	Yes	Yes	Yes	Yes	Yes	Yes	Yes	Yes	Yes	No	No	Yes	Yes	Yes	Yes	Yes	Yes
Support for number of species
13 species	0.00029	0.00033	0.000315	0.00032	0.00215	0.008775	4.5e-05	0.000205	0.000445	0.00043	0.006185	0.00642	0.00484	0.0048	0.00178	0.002065	0.652425	0.67657			0.713	0.696455	0.69125	0.662155	0.99998	0.99996	0.69725	0.812595	0.76474	0.75119	0.753575	0.94325	0.95761	0.915045	0.946305	0.869835
12 species	0.10554	0.099695	0.10412	0.10363	0.21175	0.216175	0.09904	0.1031	0.145365	0.14083	0.36011	0.359185	0.19645	0.17492	0.18807	0.180685	0.337795	0.314265	0.11295	0.11193	0.27923	0.294555	0.299815	0.32948	2e-05	4e-05	0.29318	0.182205	0.219735	0.233695	0.229955	0.05597	0.041845	0.08391	0.052855	0.12806
11 species	0.410215	0.401375	0.410005	0.40652	0.75519	0.745695	0.39756	0.41213	0.4538	0.459365	0.47022	0.470845	0.433145	0.41943	0.41829	0.414915	0.009615	0.009165	0.41628	0.41442	0.00773	0.008845	0.00891	0.00835			0.009425	0.005195	0.015255	0.01497	0.01623	0.000165	0.000545	0.001045	0.00084	0.002095
10 species	0.40155	0.4123	0.406985	0.402835	0.03091	0.02935	0.409935	0.407115	0.32462	0.32321	0.154295	0.153955	0.317355	0.340425	0.32636	0.333195	0.000165	0	0.39428	0.39605	4e-05	0.000145	0.02602	1e-05			0.000145	5e-06	0.00027	0.000145	0.00024	0.000165				1e-05
9 species	0.076975	0.080875	0.074085	0.082		5e-06	0.086795	0.073505	0.070275	0.07091	0.00903	0.009365	0.045845	0.056515	0.06129	0.065295			0.07209	0.07332
8 species	0.005385	0.00529	0.00443	0.004655			0.006425	0.003885	0.00538	0.005205	0.00016	0.00023	0.00235	0.003875	0.004165	0.003805			0.00409	0.00426
7 species	4.5e-05	0.000135					0.0002	6e-05	0.000115	5e-05			1.5e-05	3.5e-05	4.5e-05	4e-05
Support for species model
13 species (((occ4,(occ5,(occ6A,occ6B))),(mul,(occ3,(occ2A,occ2B)))), ((cerA,(cerB,cerC)),(occ1A,occ1B)))																	0.211055	0.21516			0.235395	0.22632	0.21532	0.214175	0.27183	0.27733	0.225885	0.26359	0.20553	0.197775	0.09365	0.215085	0.224195	0.222345	0.309405	0.278005
13 species (((occ4,(occ5,(occ6A,occ6B))),(occ3,(mul,(occ2A,occ2B)))),((cerA,(cerB,cerC)),(occ1A,occ1B)))																	0.145005	0.154195			0.16204	0.15924	0.15459	0.153155	0.18375	0.1864	0.16353	0.175725	0.09328	0.085755	0.088715	0.15367	0.157725	0.1503	0.21106	0.19921
13 species (((occ4,(occ5,(occ6A,occ6B))),((occ3,mul),(occ2A,occ2B))),((cerA,(cerB,cerC)),(occ1A,occ1B)))																	0.218085	0.22416			0.236985	0.23375	0.241055	0.215605	0.49842	0.4885	0.227225	0.27429			0.200455	0.46491	0.463925	0.430625	0.32336	0.29211
13 species (((occ5,(occ4,(occ6A,occ6B))),(mul,(occ3,(occ2A,occ2B)))),((cerA,(cerB,cerC)),(occ1A,occ1B)))																													0.09574	0.098135
13 species ((mul,((occ4,(occ5,(occ6A,occ6B))),(occ3,(occ2A,occ2B)))),((cerA,(cerB,cerC)),(occ1A,occ1B)))																													0.082185	0.083395
12 species (((occ4,(occ5,(occ6A,occ6B))),((occ3,mul),(occ2A,occ2B))),(occ1A+B,(cerA,(cerB,cerC))))					0.064255	0.05836					0.0926	0.094835	0.051255	0.046285			0.108155	0.094665					0.091625	0.107375			0.09671	0.05163
12 species (((occ4,(occ5,(occ6A,occ6B))),(mul,(occ3,(occ2A,occ2B)))),(occ1A+B,(cerA,(cerB,cerC))))									0.013145		0.043015	0.041345					0.103345	0.095765					0.091515	0.100905			0.083985	0.0504
12 species (((occ4,(occ5,(occ6A,occ6B))),(occ3,(mul,(occ2A,occ2B)))),(occ1A+B,(cerA,(cerB,cerC))))																							0.061485	0.06542			0.059715	0.034805
11 species (((occ4,(occ5,occ6A+B)),(mul,(occ3,(occ2A,occ2B)))),(occ1A+B,(cerA,(cerB,cerC))))	0.0489	0.046555	0.045595	0.046755	0.12842	0.123735	0.04556	0.04649	0.0303	0.030825			0.03813	0.035475	0.046765	0.04497			0.04711	0.04941
11 species (((occ4,(occ5,occ6A+B)),((occ3,mul),(occ2A,occ2B))), (occ1A+B, (cerA,(cerB,cerC))))	0.050485	0.048745	0.051375	0.04869	0.255865	0.247435	0.049345	0.05051		0.02042	0.08989	0.090385	0.085355	0.080305	0.05146	0.04931			0.04813	0.04851
11 species (((occ4,(occ5,occ6A+B)),(occ3,(mul,(occ2A,occ2B)))),(occ1A+B,(cerA,(cerB,cerC))))	0.04299	0.041415	0.039705		0.113055	0.11412	0.03973	0.04279	0.02093						0.0426	0.0399			0.04276	0.03907
11 species (((occ4,(occ5,(occ6A,occ6B))),((occ3,mul),(occ2A,occ2B))),(occ1A+B,(cerB+C,cerA)))	0.02661	0.0271									0.042605	0.04258	0.040145	0.038525
11 species (((mul,((occ4,(occ5,occ6A+B)),(occ3,(occ2A,occ2B)))),(occ1A+B,(cerA,(cerB,cerC))))									0.01314
10 species (((occ4,(occ5,occ6A+B)),(occ3,(mul,(occ2A,occ2B)))), (occ1A+B, (cerB, cerA+C)))									0.01467
10 species (((occ4,(occ5,occ6A+B)), (mul, (occ3,(occ2A,occ2B)))), (occ1A+B, (cerB, cerA+C)))									0.020025	0.019955
10 species (((occ4,(occ5,occ6A+B)),((occ3, mul),(occ2A,occ2B))), (occ1A+B, (cerB+C,cerA)))	0.07892	0.07874	0.08786	0.07493			0.078585	0.081985			0.045705	0.046195	0.09764	0.102135	0.06495	0.06542			0.06741	0.07067
10 species (((occ4,(occ5,occ6A+B)),(mul,(occ3,(occ2A,occ2B)))),(occ1A+B,(cerB+C,cerA)))	0.07077	0.074605	0.069985	0.071695			0.06853	0.071055	0.014635	0.0139			0.04236	0.04523	0.058685	0.05794			0.06866	0.06537
10 species (((occ4,(occ5,occ6A+B)),(occ3,(mul,(occ2A,occ2B)))),(occ1A+B,(cerB+C,cerA)))	0.064975	0.062015	0.06255	0.05989			0.06176	0.066095		0.013965			0.037765	0.038315	0.050305	0.049			0.06055	0.05574
Support for species
R. occultata1A+B	0.99752	0.99665	0.99783	0.995945	0.9906	0.959635	0.99947	0.997805	0.99614	0.997015	0.982445	0.983725	0.9862	0.987185	0.99483	0.994645	0.32707	0.302325	0.99761	0.99829	0.26509	0.28351	0.286315	0.31749			0.28176	0.16144	0.16476		0.17823					0.122795
R. occultata1A	0.00248	0.00335				0.040365											0.67293	0.697675			0.73491	0.71649	0.713685	0.68251	1	1	0.71824	0.83856	0.83524		0.82177	0.952	0.96644	0.9235	0.95452	0.877205
R. occultata1B	0.00248	0.00335															0.67293	0.697675			0.73491	0.71649	0.713685	0.68251	1	1	0.71824	0.83856	0.83524	0.81832	0.82177	0.952	0.96644	0.9235	0.95452	0.877205
R. ceraniscaA+B+C	0.052075	0.06522	0.05709
R. ceraniscaA	0.8331	0.8114	0.822735	0.816115	0.99978	0.99978	0.819	0.844085	0.66352	0.668825	0.92522	0.92269	0.87025	0.85718	0.8561	0.83791	0.99714	0.997525	0.81732	0.83241	0.997685	0.998275	0.997535	0.99767	1	1	0.99817	0.997985	0.975695	0.979885	0.978465	0.99936	0.999375	0.99943	0.999375	0.9992
R. ceraniscaB	0.50348	0.494465	0.50164	0.505145	0.959235	0.963335	0.4987	0.509195	0.73212	0.7346	0.760505	0.76395	0.60168	0.57791	0.57474	0.567665	0.99916	0.999305	0.54097	0.53387	0.99899	0.99912	0.99908	0.999265	1	1	0.99937	0.99929	0.999025	0.998845	0.999115	0.99978	0.999865	0.999805	0.99989	0.9997
R. ceraniscaC	0.450625	0.437015	0.439195	0.439945	0.959075	0.963155	0.445115	0.442885	0.60341	0.609355	0.726635	0.732875		0.523915	0.526475	0.51537	0.99631	0.99683	0.46255	0.45877	0.996725	0.997395	0.996615	0.996965	1	1	0.99755	0.997305	0.97529	0.979375	0.97804	0.99914	0.99925	0.999255	0.999275	0.9989
R. ceraniscaB+C	0.41346	0.40735	0.412405	0.404705	0.040735		0.408425	0.42461	0.13458								0.000835	0.000695	0.38144	0.39799	0.000985	0.00088
R. ceraniscaA+C	0.08384	0.090415	0.09131						0.20318	0.20012							0.002855	0.002475	0.10509	0.09945	0.00229	0.001725		0.002315					0.02402
R. ceraniscaA+B		0.032965															5e-06
R. occultata2A+B	0.01412	0.01524
R. occultata2A	0.98588	0.98476	0.98558	0.98579	0.999965	0.999905	0.984845	0.98547	0.93014	0.92828	0.994765	0.996255	0.99063	0.98945	0.98801	0.98751	1	1	0.98583	0.98697	1	1	1	1	1	1	1	1	0.999955	0.99987	0.99993	1	1	1	1	1
R. occultata2B	0.984885	0.984005	0.985105	0.98475	0.999965	0.999905	0.984065	0.984165	0.925775	0.92265	0.994585	0.996005	0.99015	0.98885	0.98715	0.986785	1	1	0.98579	0.98553	1	1	1	1	1	1	1	1	0.99993	0.99987	0.999925	1	1	1	1	1
R. occultata3	0.99997	0.99998	0.999965	0.999995	1	1	0.99998	0.999995	0.99958	0.999905	0.999995	0.99999	0.999965	1	0.99998	0.99998	1	1	1	0.99992	1	1	1	1	1	1	1	1	1	1	1	1	1	1	1	1
R. occultata4	0.999935	0.99992	0.999945	0.99991	1	1	0.999985	0.99994	0.997775	0.996795	0.9999	0.999945	0.99997	0.999825	0.999985	0.999695	1	1	0.99986	0.99994	1	1	1	1	1	1	1	1	1	1	0.999995	1	1	1	1	1
R. multipunctata	0.99888	0.999205	0.999465	0.998955	1	1	0.99917	0.998625	0.9947	0.994165	0.999815	0.99975	0.999485	0.99918	0.999095	0.999235	1	1	0.99996	0.99844	1	1	1	1	1	1	1	1	0.999975	1	0.999995	1	1	1	1	1
R. occultata5	0.895915	0.909125	0.911955	0.894375	0.98827	0.992865	0.868085	0.89117	0.96662	0.960325	0.958505	0.955145	0.92237	0.906305	0.91236	0.91655	0.999605	0.99941	0.90102	0.87516	0.999515	0.999405	0.998255	0.999765	1	1	0.998515	0.998465	0.99997	0.999925	0.999905	0.99965	0.999945	0.999995	1	0.999925
R. occultata6A+B	0.65358	0.66875	0.66269	0.64665	0.77139	0.79179	0.629985	0.64962	0.681045	0.677975	0.46062	0.46114	0.59496	0.600735	0.579785	0.586295	0.0262	0.02649	0.64807	0.6246	0.025895	0.0258	0.02602	0.025415	2e-05	4e-05	0.02635	0.02681	0.06117
R. occultata6A	0.271495	0.265365	0.27508	0.279035	0.226665	0.206665	0.27514	0.27046	0.294355	0.291285	0.517715	0.5162					0.97358	0.97349	0.27636	0.29375	0.974065	0.97401	0.973655	0.97455	0.99998	0.99996	0.973235	0.973025	0.9388	0.93877	0.937465	0.991355	0.991435	0.99126	0.991675	0.991675
R. occultata6B	0.25447	0.2497	0.2578	0.259035	0.218675	0.202505	0.253635	0.25449	0.29233	0.290265	0.506885	0.50344					0.973465	0.97292	0.26535	0.26046	0.97362	0.973625	0.972315	0.974355	0.99998	0.99996	0.972165	0.971705	0.9388	0.99987	0.937435	0.991495	0.991385	0.991255	0.991675	0.991655
R. occultata5+6A	0.01199
R. occultata5+6A+B	0.06292	0.05666															0.00016	2e-05
