# Supplementary material for: Species delimitation in the cyanolichen genus Rostania
Source: BMC Evol Biol. 2020 Sep 10;20:115. doi: 10.1186/s12862-020-01681-w (PMC7488055; doi:10.1186/s12862-020-01681-w)
Supplement: Supplementary file 4 — Additional file 4. Substitution model parameters and partitions according to the best scheme calculated in PartitionFinder. The models for each codon-position partition of the protein coding genes were estimated separately. Appropriate molecular clocks were calculated in MrBayes for all codon-positions in each gene combined. [file 12862_2020_1681_MOESM4_ESM.xlsx]

## Sheet: Sheet1
Additional file 4.
Subset name	Analysis	Number of sites	Codon position	Best substitution model	Molecular clock
mtSSU	BEAST	825		HKY+I+X	relaxed
β-tub	BEAST	208	1	TRN+I+X	strict
β-tub	BEAST	208	2	GTR+I+X	strict
β-tub	BEAST	208	3	GTR+G+X	strict
MCM7	BEAST	207	1	GTR+I+X	strict
MCM7	BEAST	207	2	HKY+I+X	strict
MCM7	BEAST	207	3	HKY+G+X	strict
RPB2 5-11	BEAST	654	1	TRN+I+X	strict
RPB2 5-11	BEAST	654	2	HKY+I+X	strict
RPB2 5-11	BEAST	654	3	TRN+G+X	strict
